# Supplementary material for: Inhibiting the reproduction of SARS-CoV-2 through perturbations in human lung cell metabolic network
Source: Life Sci Alliance. 2020 Nov 24;4(1):e202000869. doi: 10.26508/lsa.202000869 (PMC7723300; doi:10.26508/lsa.202000869)
Supplement: Supplementary file 4 [file LSA-2020-00869_TableS4.xlsx]

## Sheet: Sheet1
	Table S4. Results of the flux variability analysis, where flux range for each reaction is calculated while maintaining an optimal flux on the SARS-CoV-2 biomass or human lung cell specific maintenance pseudo reactions. Results for simulations with minimal media (flux limits set to −10 or −1,000 mmol gDW−1 h−1) are shown.
	FLUX VARIABILITY ANALYSIS HOST vs. VIRUS (minimal media, uptake 10)							FLUX VARIABILITY ANALYSIS HOST vs. VIRUS (minimal media, uptake 1000)
		min10			min10				min1000			min1000
	rxnName	minimumVirus	maximumVirus		minimumHost	maximumHost		rxnName	minimumVirus	maximumVirus		minimumHost	maximumHost
	EX_3mob_b	-10	-1.01555		-10	-2.80927		EX_3mob_b	-1000	-1000		-980.41	-980.41
	EX_3mop_b	-10	-1.15731		-10	-2.80927		EX_3mop_b	-78.4728	-78.4728		-31.0124	-31.0124
	EX_4abut_b	4.28463	32.8683		3.92763	25.8782		EX_4abut_b	816.756	816.756		781.873	781.873
	EX_ade_b	9.81175	9.81175		11.1412	11.1412		EX_HC00229_b	277.833	277.833		203.035	203.035
	EX_ahcys_b	-10	-10		-10	-10		EX_acald_b	851.864	851.864		890.985	890.985
	EX_biocyt_b	-0.871433	-0.871433		-0.959831	-0.959831		EX_ade_b	431.64	431.64		315.912	315.912
	EX_biomass_c	NA	NA		2.52197	2.52197		EX_ahcys_b	-290.668	-290.668		-129.188	-129.188
	EX_btn_b	0.871433	0.871433		0.959831	0.959831		EX_ala_B_b	61.9195	61.9195		93.7313	93.7313
	EX_carn_b	-5.51081	-5.51081		-3.95189	-3.95189		EX_biocyt_b	-37.1751	-37.1751		-42.8832	-42.8832
	EX_co2_b	24.0514	36.2121		23.766	32.9435		EX_biomass_c	NA	NA		112.676	112.676
	EX_glc_D_b	-10	-10		-10	-10		EX_btn_b	37.1751	37.1751		42.8832	42.8832
	EX_glyphe_b	-10	-10		-10	-10		EX_carn_b	-61.9195	-61.9195		-93.7313	-93.7313
	EX_hdcea_b	0.376579	0.376579		NA	NA		EX_co2_b	1000	1000		1000	1000
	EX_ile_L_b	NA	NA		2.11514	9.30587		EX_for_b	NA	NA		2.29871	2.29871
	EX_leuleu_b	-0.965829	-0.965829		-0.778359	-0.778359		EX_glc_D_b	-1000	-1000		-1000	-1000
	EX_met_L_b	9.36317	9.36317		9.3093	9.3093		EX_glyphe_b	-427.444	-427.444		-346.437	-346.437
	EX_mthgxl_b	10.2947	27.0358		16.7848	29.5578		EX_h_b	820.76	820.76		805.568	805.568
	EX_nh4_b	-10	-10		-10	-10		EX_hco3_b	298.435	298.435		234.133	234.133
	EX_o2_b	-10	-10		-10	-10		EX_ile_L_b	29.1021	29.1021		NA	NA
	EX_octdececoa_b	-0.376579	-0.376579		-1.42589	-1.42589		EX_leuleu_b	-41.2021	-41.2021		-34.7754	-34.7754
	EX_phe_L_b	8.41693	8.41693		9.00207	9.00207		EX_met_L_b	263.501	263.501		98.3285	98.3285
	EX_pi_b	NA	NA		1.14634	1.14634		EX_mthgxl_b	941.274	941.274		949.504	949.504
	EX_pnto_R_b	0.376579	0.376579		1.42589	1.42589		EX_nh4_b	-968.986	-968.986		-912.086	-912.086
	EX_taur_b	0.376579	0.376579		1.42589	1.42589		EX_o2_b	-1000	-1000		-1000	-1000
	EX_thr_L_b	-10	-10		-10	-10		EX_octdececoa_b	-247.191	-247.191		-273.069	-273.069
	EX_trp_L_b	-0.323659	-0.323659		-0.18429	-0.18429		EX_phe_L_b	359.911	359.911		301.851	301.851
	3DSPHR	NA	NA		0.0440992	0.0440992		EX_pi_b	447.009	447.009		458.436	458.436
	ABTArm	-32.8683	-4.28463		-25.8782	-3.92763		EX_pmtcoa_b	82.1235	82.1235		73.6237	73.6237
	ACACT1rm	NA	NA		0.308704	7.49943		EX_pnto_R_b	165.068	165.068		199.446	199.446
	AGPAT1	NA	NA		0.668847	0.668847		EX_taur_b	165.068	165.068		199.446	199.446
	AHC	10	10		11.2495	11.2495		EX_thr_L_b	-81.6668	-81.6668		-38.0595	-38.0595
	ARGSL	0.927249	0.927249		0.894636	0.894636		EX_trp_L_b	-13.8072	-13.8072		-8.23369	-8.23369
	ARGSS	0.927249	0.927249		0.894636	0.894636		3DSPHR	NA	NA		1.97026	1.97026
	ARTPLM3	NA	NA		0.0440992	0.0440992		ABTArm	-816.756	-816.756		-781.873	-781.873
	ASNS1	1.03321	1.03321		0.585375	0.585375		ACACT1rm	NA	NA		13.7923	13.7923
	ASPCTr	0.56483	0.56483		0.290065	0.290065		ACOAD9m	263.499	956.677		234.354	937.311
	ASPTA	-3.29766	-3.29766		-2.56931	-2.56931		AGPAT1	NA	NA		29.8826	29.8826
	BTNDe	0.871433	0.871433		0.959831	0.959831		AHC	290.668	290.668		185.012	185.012
	C14STRr	NA	NA		0.0514507	0.0514507		ALATA_L	-58.726	-58.726		-50.4962	-50.4962
	C4STMO1r	NA	NA		0.0514507	0.0514507		ARGSL	39.5562	39.5562		39.9704	39.9704
	CBPS	0.56483	0.56483		0.290065	0.290065		ARGSS	39.5562	39.5562		39.9704	39.9704
	CDIPTr	NA	NA		-0.0661513	-0.0661513		ARTPLM3	528.867	528.867		480.722	480.722
	CLS_hs	NA	NA		0.0294011	0.0294011		ASNS1	44.0767	44.0767		26.1533	26.1533
	CSm	NA	NA		0.293707	11.5864		ASPCTr	24.0955	24.0955		12.9595	12.9595
	CTPS1	0.214482	0.214482		0.12226	0.12226		BTNDe	37.1751	37.1751		42.8832	42.8832
	CYSTGL	0.357186	0.357186		0.343235	0.343235		C14STRr	NA	NA		2.29871	2.29871
	CYSTS	0.357186	0.357186		0.343235	0.343235		C4STMO1r	NA	NA		2.29871	2.29871
	DAGK_hs	NA	NA		0.0440992	0.0440992		CBPS	24.0955	24.0955		12.9595	12.9595
	DHORTS	-0.56483	-0.56483		-0.290065	-0.290065		CDIPTr	NA	NA		-2.9555	-2.9555
	DSAT	NA	NA		0.0440992	0.0440992		CK	134.972	579.307		19.8139	616.695
	ENO	35.8381	35.8381		34.3696	34.3696		CKc	-579.307	-134.972		-616.695	-19.8139
	FACOAL161	NA	NA		1.42589	1000		CLS_hs	NA	NA		1.31358	1.31358
	FDH	NA	NA		0.0514507	0.0514507		CSm	82.1235	82.1235		95.9528	95.9528
	FTCD	5.21917	5.21917		3.54909	3.54909		CTPS1	9.14975	9.14975		5.46232	5.46232
	G5SADrm	0.7445	999.073		1.01435	999.105		CYSTGL	15.2375	15.2375		15.335	15.335
	GAPD	35.8381	1000		35.8739	1000		CYSTS	15.2375	15.2375		15.335	15.335
	GHMT2r	-2.14336	-2.14336		-0.773066	-0.773066		DAGK_hs	NA	NA		1.97026	1.97026
	GLNS	2.39373	2.39373		1.64353	1.64353		DHORTS	-24.0955	-24.0955		-12.9595	-12.9595
	GluForTx	5.21917	5.21917		3.54909	3.54909		DRPA	851.864	851.864		890.985	890.985
	GPAM_hs	NA	NA		0.668847	0.668847		DSAT	NA	NA		1.97026	1.97026
	HISD	5.21917	5.21917		3.54909	3.54909		DURIPP	701.742	701.742		754.899	754.899
	HMGCOASim	NA	NA		0.308704	7.49943		ENO	1000	1000		1000	1000
	HPYRRy	0.426564	964.588		NA	NA		FACOAL161	247.191	1000		273.069	1000
	IZPN	5.21917	5.21917		3.54909	3.54909		FTCD	49.4781	49.4781		75.7352	75.7352
	LAPCOAl	0.376579	0.376579		1.42589	1.42589		FUMm	181.958	1000		210.688	1000
	LNSTLSr	NA	NA		0.0514507	0.0514507		G5SADrm	31.7602	960.444		45.3191	960.03
	MDH	3.29766	3.29766		2.56931	2.56931		GAPD	1000	1000		1000	1000
	METAT	NA	NA		1.24948	1.24948		GHMT2r	-73.2383	-73.2383		-101.748	-101.748
	METS	9.64281	9.64281		10.9062	10.9062		GK1	9.14975	9.14975		5.1848	5.1848
	MI1PP	NA	NA		0.0587998	0.0587998		GLNS	102.116	102.116		73.4292	73.4292
	MI1PS	NA	NA		0.0587998	0.0587998		GLUDxm	-1000	-259.635		-1000	-157.194
	MMMm	9.10118	18.0856		9.49137	18.5267		GLUDym	-1000	-259.635		-1000	-157.194
	MTHFC	-6.56701	-6.56701		-8.16323	-8.16323		GluForTx	49.4781	49.4781		75.7352	75.7352
	MTHFCm	6.56701	6.56701		8.16323	8.16323		GPAM_hs	NA	NA		29.8826	29.8826
	NBAHH_ir	5.51081	5.51081		3.95189	3.95189		GUAPRT	9.14975	9.14975		5.1848	5.1848
	NICRNS	0.56483	0.779312		0.290065	0.406113		H2CO3D	67.4188	1000		46.3557	1000
	NP1	0.56483	0.779312		0.290065	0.406113		HIBDm	956.677	956.677		937.311	937.311
	OCBTm	0.927249	0.927249		0.894636	0.894636		HISD	49.4781	49.4781		75.7352	75.7352
	OMPDC	0.56483	0.56483		0.290065	0.290065		HMGCOASim	NA	NA		13.7923	13.7923
	ORNTArm	-0.927249	-0.927249		-0.894636	-0.894636		ILETA	677.589	921.527		681.671	968.988
	ORPT	-0.56483	-0.56483		-0.290065	-0.290065		ILETAm	-1000	-756.062		-1000	-712.683
	P5CRm	0.7445	1000		1.01435	1000		IZPN	49.4781	49.4781		75.7352	75.7352
	PETOHMr_hs	NA	NA		0.433643	0.433643		LAPCOAl	165.068	165.068		199.446	199.446
	PGCD	NA	NA		1.50431	965.63		LEUTA	756.062	1000		712.683	1000
	PGK	-1000	-35.8381		-1000	-35.8739		LEUTAm	-1000	-756.062		-1000	-712.683
	PGM	-35.8381	-35.8381		-34.3696	-34.3696		LNSTLSr	NA	NA		2.29871	2.29871
	PGPP_hs	NA	NA		0.0367502	0.0367502		MDHm	82.1235	385.765		95.9528	391.453
	PGPPT	NA	NA		0.0367502	0.0367502		METAT	NA	NA		55.824	55.824
	PNTEH	0.376579	0.376579		1.42589	1.42589		METS	275.431	275.431		169.677	169.677
	PPCOACm	9.10118	9.10118		9.49137	9.49137		MI1PP	NA	NA		2.62705	2.62705
	PPM	9.24692	9.24692		10.8511	10.8511		MI1PS	NA	NA		2.62705	2.62705
	PSDm_hs	NA	NA		0.573295	0.573295		MMMm	1000	1000		952.646	952.646
	PSERT	NA	NA		1.50431	965.63		MTHFC	-299.191	-299.191		-197.165	-197.165
	PSP_L	NA	NA		1.50431	965.63		MTHFCm	299.191	299.191		197.165	197.165
	PUNP1	9.78552	10.0262		11.1334	11.2572		NBAHH_ir	61.9195	61.9195		93.7313	93.7313
	PUNP3	0.214482	1000		0.116049	1000		NDPK6m	NA	NA		-2.95009	-1.47504
	PUNP7	-1000	-0.188252		-1000	-0.108311		NICRNS	NA	NA		18.1443	18.1443
	RNDR1	NA	NA		0.0332472	1000		NP1	NA	NA		18.1443	18.1443
	RPE	6.16461	6.16461		7.23407	7.23407		NTD6	150.122	150.122		136.086	136.086
	SERPT	NA	NA		0.0440992	0.0440992		OBDHc	43.3233	43.3233		15.335	15.335
	SMS	NA	NA		0.0440992	0.0440992		OCBTm	39.5562	39.5562		39.9704	39.9704
	SQLEr	NA	NA		0.0514507	0.0514507		OMPDC	24.0955	24.0955		12.9595	12.9595
	THRD_L	8.74399	8.74399		9.14814	9.14814		ORNTArm	-39.5562	-39.5562		-39.9704	-39.9704
	TKT1	3.08231	3.08231		3.61703	3.61703		ORPT	-24.0955	-24.0955		-12.9595	-12.9595
	TKT2	3.08231	3.08231		3.61703	3.61703		P5CRm	31.7602	1000		45.3191	1000
	TMDS	NA	NA		0.0330151	0.0330151		PETOHMr_hs	NA	NA		19.3742	19.3742
	TPI	16.1646	990.753		15.7756	989.902		PGK	-1000	-1000		-1000	-1000
	TRDR	NA	NA		0.115037	0.115037		PGM	-1000	-1000		-1000	-1000
	URCN	5.21917	5.21917		3.54909	3.54909		PGPP_hs	NA	NA		1.64192	1.64192
	URIDK2m	NA	NA		-0.149064	-0.0252777		PGPPT	NA	NA		1.64192	1.64192
	r0055	-1000	-10.2947		-1000	-16.7848		PNTEH	165.068	165.068		199.446	199.446
	r0074	-1000	-1.67175		-1000	-1.90899		PPCOACm	43.3233	43.3233		15.335	15.335
	r0160	0.426564	964.588		NA	NA		PPM	-411.074	-411.074		-588.032	-588.032
	r0178	-1000	-4.28463		-1000	-3.92763		PRPPS	33.2453	33.2453		NA	NA
	r0381	0.376579	0.376579		1.42589	1.42589		PSDm_hs	NA	NA		25.6136	25.6136
	r0391	0.56483	0.779312		0.290065	0.406113		PUNP1	281.518	290.668		179.827	185.012
	r0392	-964.588	-0.426564		NA	NA		PUNP2	140.972	150.122		130.901	136.086
	r0394	0.188252	0.214482		0.108311	0.116049		PUNP3	9.14975	1000		5.1848	1000
	r0446	0.376579	0.376579		1.42589	1.42589		PUNP7	-1000	-9.14975		-1000	-5.1848
	r0539	0.376579	0.376579		1.42589	1.42589		PYNP2r	-701.742	-701.742		-754.899	-754.899
	r0578	-1000	-0.376579		-1000	-1.42589		RNDR1	150.122	1000		137.571	1000
	r0591	0.376579	0.376579		1.42589	1.42589		RPE	-296.213	-296.213		-392.021	-392.021
	r0781	NA	NA		0.0514507	0.0514507		SERPT	NA	NA		1.97026	1.97026
	r1135	NA	NA		0.0514507	0.0514507		SMS	NA	NA		1.97026	1.97026
	r1146	NA	NA		0.0514507	0.0514507		SQLEr	NA	NA		2.29871	2.29871
	r1384	-1000	-0.214482		-1000	-0.116049		SUCD1m	183.244	183.244		170.773	170.773
	r1472	0.376579	0.376579		1.42589	1.42589		THRD_L	28.0858	28.0858		NA	NA
	r1474	0.376579	0.376579		1.42589	1.42589		TKT1	-148.106	-148.106		-196.011	-196.011
	r1477	0.376579	0.376579		1.42589	1.42589		TKT2	-148.106	-148.106		-196.011	-196.011
	r1481	0.376579	0.376579		1.42589	1.42589		TMDS	NA	NA		1.47504	1.47504
	RE3273C	NA	NA		-0.124951	-0.124951		TPI	148.121	592.455		136.751	730.681
	RE3301C	NA	NA		-1000	-0.587995		TRDR	851.864	851.864		896.124	896.124
	LEULEULAPc	0.965829	0.965829		0.778359	0.778359		URCN	49.4781	49.4781		75.7352	75.7352
	GLYPHEHYc	10	10		10	10		URIDK2m	-701.742	-701.742		-756.374	-756.374
	HMGCOARc	NA	NA		0.308704	0.308704		r0055	-1000	-941.274		-1000	-949.504
	10FTHFtm	-6.56701	-6.56701		-8.16323	-8.16323		r0074	-1000	-71.3164		-1000	-85.2895
	4ABUTtm	-32.8683	-4.28463		-25.8782	-3.92763		r0178	-1000	-816.756		-1000	-781.873
	ADEt	-9.81175	-9.81175		-11.1412	-11.1412		r0381	165.068	165.068		199.446	199.446
	AHCYStr	NA	NA		-1.24948	-1.24948		r0390	-277.833	-277.833		-203.035	-203.035
	AMETr	NA	NA		1.24948	1.24948		r0391	NA	NA		18.1443	18.1443
	ARTFR12	NA	NA		1.42589	1.42589		r0394	9.14975	9.14975		5.1848	5.1848
	ATPS4m	29.8006	41.9613		25.2685	34.446		r0446	82.1235	82.1235		137.33	137.33
	CO2ter	NA	NA		-0.0514507	-0.0514507		r0510	165.068	446.743		135.74	405.128
	COAtl	0.376579	0.376579		1.42589	1.42589		r0511	-446.743	-165.068		-405.128	-135.74
	CYOR_u10m	17.8614	17.8614		15.471	15.471		r0539	165.068	165.068		199.446	199.446
	DATPtn	NA	NA		0.0332472	0.0332472		r0570	851.864	851.864		890.985	890.985
	DCTPtn	NA	NA		0.0238125	0.0238125		r0578	-983.11	-165.068		-988.758	-199.446
	DGTPtn	NA	NA		0.0249625	0.0249625		r0591	165.068	165.068		199.446	199.446
	DHORD9	0.56483	0.56483		0.290065	0.290065		r0781	NA	NA		2.29871	2.29871
	DPCOAtl	0.376579	0.376579		1.42589	1.42589		r1135	NA	NA		2.29871	2.29871
	FORtr	NA	NA		-0.0514507	-0.0514507		r1146	NA	NA		2.29871	2.29871
	GLYtm	6.56701	6.56701		8.16323	8.16323		r1384	-1000	-9.14975		-1000	-5.1848
	H2Otly	0.376579	0.376579		1.42589	1.42589		r1472	82.1235	82.1235		137.33	137.33
	HDCEAtr	-0.376579	-0.376579		NA	NA		r1474	82.1235	82.1235		137.33	137.33
	HMGCOAtm	NA	NA		-7.49943	-0.308704		r1477	82.1235	82.1235		137.33	137.33
	MTHGXLt	10.2947	27.0358		16.7848	29.5578		r1481	82.1235	82.1235		137.33	137.33
	NADH2_u10m	3.00858	15.1693		2.06203	11.2396		RE1530C	-1000	-701.742		-1000	-754.899
	O2t	10	10		10	10		RE3273C	NA	NA		-5.58255	-5.58255
	O2ter	NA	NA		0.411606	0.411606		RE3301C	NA	NA		-1000	-26.2704
	O2tm	8.93068	8.93068		7.73548	7.73548		LEULEULAPc	41.2021	41.2021		34.7754	34.7754
	PE_HSter	NA	NA		0.433643	1000		GLYPHEHYc	427.444	427.444		346.437	346.437
	PE_HStm	NA	NA		-0.573295	-0.573295		HMGCOARc	NA	NA		13.7923	13.7923
	PSFLIPm	NA	NA		0.573295	0.573295		10FTHFtm	-299.191	-299.191		-197.165	-197.165
	r0818	NA	NA		0.0252777	0.149064		3MOBt2im	756.062	1000		712.683	1000
	r0838	26.9313	26.9313		24.8238	24.8238		3MOPt2im	756.062	1000		712.683	1000
	r1001	0.376579	1000		1.42589	1000		4ABUTtm	-816.756	-816.756		-781.873	-781.873
	r1150	0.376579	0.376579		1.42589	1.42589		4MOPt2im	756.062	1000		712.683	1000
	CYOOm3	8.93068	8.93068		7.73548	7.73548		ACALDt	-851.864	-851.864		-890.985	-890.985
	CARPEPT1tc	5.51081	5.51081		3.95189	3.95189		ADEt	-431.64	-431.64		-315.912	-315.912
	GLYPHEPEPT1tc	10	10		10	10		AHCYStr	NA	NA		-55.824	-55.824
	LEULEUPEPT1tc	0.965829	0.965829		0.778359	0.778359		AMETr	NA	NA		55.824	55.824
	3MOBte	1.01555	10		2.80927	10		ARGtm	NA	NA		8.53788e-11	960.03
	3MOPte	1.15731	10		2.80927	10		ARTFR12	528.867	528.867		542.457	542.457
	AHCYSte	10	10		10	10		ATPS4m	1000	1000		1000	1000
	sink_octdececoa_LPAREN_c_RPAREN_	-0.376579	-0.376579		-1.42589	-1.42589		ATPtm	1000	1000		1000	1000
	EX_ade_LPAREN_e_RPAREN_	9.81175	9.81175		11.1412	11.1412		CITRtm	39.5562	1000		39.9704	1000
	EX_biocyt_LPAREN_e_RPAREN_	-0.871433	-0.871433		-0.959831	-0.959831		CO2t	-1000	-67.4188		-1000	-46.3557
	EX_co2_LPAREN_e_RPAREN_	24.0514	36.2121		23.766	32.9435		CO2ter	NA	NA		-2.29871	-2.29871
	EX_glc_LPAREN_e_RPAREN_	-10	-10		-10	-10		CO2tm	-1000	-1000		-1000	-1000
	EX_hdcea_LPAREN_e_RPAREN_	0.376579	0.376579		NA	NA		COAtl	165.068	165.068		199.446	199.446
	EX_ile_L_LPAREN_e_RPAREN_	NA	NA		2.11514	9.30587		CREATtmdiffir	134.972	579.307		19.8139	616.695
	EX_met_L_LPAREN_e_RPAREN_	9.36317	9.36317		9.3093	9.3093		CYOR_u10m	666.667	717.274		666.667	715.917
	EX_mthgxl_LPAREN_e_RPAREN_	10.2947	27.0358		16.7848	29.5578		DATPtn	NA	NA		1.48541	1.48541
	EX_nh4_LPAREN_e_RPAREN_	-10	-10		-10	-10		DCTPtn	NA	NA		1.06389	1.06389
	EX_o2_LPAREN_e_RPAREN_	-10	-10		-10	-10		DGTPtn	NA	NA		1.11527	1.11527
	EX_phe_L_LPAREN_e_RPAREN_	8.41693	8.41693		9.00207	9.00207		DHFtm	NA	NA		6.27551e-11	1000
	EX_pi_LPAREN_e_RPAREN_				1.14634	1.14634		DHORD9	24.0955	24.0955		12.9595	12.9595
	EX_thr_L_LPAREN_e_RPAREN_	-10	-10		-10	-10		DNDPt19m	701.742	701.742		753.424	754.899
	EX_trp_L_LPAREN_e_RPAREN_	-0.323659	-0.323659		-0.18429	-0.18429		DPCOAtl	165.068	165.068		199.446	199.446
	EX_carn_LPAREN_e_RPAREN_	-5.51081	-5.51081		-3.95189	-3.95189		FORtr	NA	NA		-2.29871	-2.29871
	EX_glyphe_LPAREN_e_RPAREN_	-10	-10		-10	-10		GLUt2m	467.378	467.378		525.311	526.786
	EX_leuleu_LPAREN_e_RPAREN_	-0.965829	-0.965829		-0.778359	-0.778359		GLYtm	299.191	299.191		197.165	197.165
	EX_3mob_LPAREN_e_RPAREN_	-10	-1.01555		-10	-2.80927		H2Otly	165.068	165.068		199.446	199.446
	EX_3mop_LPAREN_e_RPAREN_	-10	-1.15731		-10	-2.80927		H2Otm	-1000	-181.958		-1000	-210.688
	EX_ahcys_LPAREN_e_RPAREN_	-10	-10		-10	-10		HMGCOAtm	NA	NA		-13.7923	-13.7923
	GU28_prodrxn_VN	2.88928	2.88928		NA	NA		ILEt5m	-1000	-756.062		-1000	-712.683
	biomass_reaction	NA	NA		2.52197	2.52197		LEUt5m	-1000	-756.062		-1000	-712.683
	biomass_protein	NA	NA		1.78051	1.78051		L_LACtcm	1000	1000		1000	1000
	biomass_DNA	NA	NA		0.0353076	0.0353076		L_LACtm	-1000	-1000		-1000	-1000
	biomass_RNA	NA	NA		0.146274	0.146274		MTHGXLt	941.274	941.274		949.504	949.504
	biomass_carbohydrate	NA	NA		0.17906	0.17906		O2t	1000	1000		1000	1000
	biomass_lipid	NA	NA		0.244631	0.244631		O2ter	NA	NA		18.3897	18.3897
	biomass_other	NA	NA		0.136186	0.136186		O2tm	358.637	358.637		357.958	357.958
								PCREATtmdiffir	134.972	579.307		19.8139	616.695
								PE_HSter	NA	NA		19.3742	1000
								PE_HStm	NA	NA		-25.6136	-25.6136
								PIt2m	1000	1000		1000	1000
								PROtm	968.24	968.24		954.681	954.681
								PSFLIPm	NA	NA		25.6136	25.6136
								r0801	-1000	-1000		-1000	-1000
								r0818	701.742	701.742		756.374	756.374
								r0838	1000	1000		1000	1000
								r0853	701.742	701.742		753.424	754.899
								r0899	61.9195	1000		93.7313	1000
								r0911	-1000	-1000		-1000	-1000
								r1001	82.1235	1000		137.33	1000
								r1117	NA	NA		1.47504	1.47504
								r1150	165.068	165.068		199.446	199.446
								CYOOm3	282.726	358.637		284.083	357.958
								CARPEPT1tc	61.9195	61.9195		93.7313	93.7313
								GLYPHEPEPT1tc	427.444	427.444		346.437	346.437
								LEULEUPEPT1tc	41.2021	41.2021		34.7754	34.7754
								3MOBte	1000	1000		980.41	980.41
								3MOPte	78.4728	78.4728		31.0124	31.0124
								AHCYSte	290.668	290.668		129.188	129.188
								sink_octdececoa_LPAREN_c_RPAREN_	-247.191	-247.191		-273.069	-273.069
								DM_pmtcoa_LPAREN_r_RPAREN_	82.1235	82.1235		73.6237	73.6237
								EX_acald_LPAREN_e_RPAREN_	851.864	851.864		890.985	890.985
								EX_ade_LPAREN_e_RPAREN_	431.64	431.64		315.912	315.912
								EX_ala_B_LPAREN_e_RPAREN_	61.9195	61.9195		93.7313	93.7313
								EX_biocyt_LPAREN_e_RPAREN_	-37.1751	-37.1751		-42.8832	-42.8832
								EX_co2_LPAREN_e_RPAREN_	1000	1000		1000	1000
								EX_for_LPAREN_e_RPAREN_	NA	NA		2.29871	2.29871
								EX_glc_LPAREN_e_RPAREN_	-1000	-1000		-1000	-1000
								EX_h_LPAREN_e_RPAREN_	820.76	820.76		805.568	805.568
								EX_hco3_LPAREN_e_RPAREN_	298.435	298.435		234.133	234.133
								EX_ile_L_LPAREN_e_RPAREN_	29.1021	29.1021		NA	NA
								EX_met_L_LPAREN_e_RPAREN_	263.501	263.501		98.3285	98.3285
								EX_mthgxl_LPAREN_e_RPAREN_	941.274	941.274		949.504	949.504
								EX_nh4_LPAREN_e_RPAREN_	-968.986	-968.986		-912.086	-912.086
								EX_o2_LPAREN_e_RPAREN_	-1000	-1000		-1000	-1000
								EX_phe_L_LPAREN_e_RPAREN_	359.911	359.911		301.851	301.851
								EX_pi_LPAREN_e_RPAREN_	447.009	447.009		458.436	458.436
								EX_thr_L_LPAREN_e_RPAREN_	-81.6668	-81.6668		-38.0595	-38.0595
								EX_trp_L_LPAREN_e_RPAREN_	-13.8072	-13.8072		-8.23369	-8.23369
								EX_HC00229_LPAREN_e_RPAREN_	277.833	277.833		203.035	203.035
								EX_carn_LPAREN_e_RPAREN_	-61.9195	-61.9195		-93.7313	-93.7313
								EX_glyphe_LPAREN_e_RPAREN_	-427.444	-427.444		-346.437	-346.437
								EX_leuleu_LPAREN_e_RPAREN_	-41.2021	-41.2021		-34.7754	-34.7754
								EX_3mob_LPAREN_e_RPAREN_	-1000	-1000		-980.41	-980.41
								EX_3mop_LPAREN_e_RPAREN_	-78.4728	-78.4728		-31.0124	-31.0124
								EX_ahcys_LPAREN_e_RPAREN_	-290.668	-290.668		-129.188	-129.188
								GU28_prodrxn_VN	123.256	123.256		NA	NA
								biomass_reaction	NA	NA		112.676	112.676
								biomass_protein	NA	NA		79.5494	79.5494
								biomass_DNA	NA	NA		1.57747	1.57747
								biomass_RNA	NA	NA		6.53522	6.53522
								biomass_carbohydrate	NA	NA		8.00001	8.00001
								biomass_lipid	NA	NA		10.9296	10.9296
								biomass_other	NA	NA		6.08452	6.08452
