# Supplementary material for: Inhibiting the reproduction of SARS-CoV-2 through perturbations in human lung cell metabolic network
Source: Life Sci Alliance. 2020 Nov 24;4(1):e202000869. doi: 10.26508/lsa.202000869 (PMC7723300; doi:10.26508/lsa.202000869)
Supplement: Supplementary file 8 [file LSA-2020-00869_Supplemental_Data_1.zip]

Archive with 1 entries (1 files):
- Delattre2020 - SARS-CoV-2-infected human lung cell.xml
